# Supplementary material for: Early spatiotemporal-specific changes in intermediate signals are predictive of cytotoxic sensitivity to TNFα and co-treatments
Source: Sci Rep. 2017 Mar 8;7:43541. doi: 10.1038/srep43541 (PMC5341104; doi:10.1038/srep43541)
Supplement: Supplementary Data S1 [file srep43541-s2.csv]

	total_intensity:p-p38:cell_region:t0	total_intensity:p-p38:cell_region:t1	total_intensity:p-p38:cell_region:t2	total_intensity:p-p38:cell_region:t3	total_intensity:p-p38:cell_region:t4	total_intensity:p-p38:cell_region:t5	total_intensity:p-p38:cell_region:t6	total_intensity:p-p38:cell_region:t7	total_intensity:p-p38:cell_region:t8	total_intensity:p-p38:cell_region:t9	total_intensity:p-p38:nondna_region:t0	total_intensity:p-p38:nondna_region:t1	total_intensity:p-p38:nondna_region:t2	total_intensity:p-p38:nondna_region:t3	total_intensity:p-p38:nondna_region:t4	total_intensity:p-p38:nondna_region:t5	total_intensity:p-p38:nondna_region:t6	total_intensity:p-p38:nondna_region:t7	total_intensity:p-p38:nondna_region:t8	total_intensity:p-p38:nondna_region:t9	total_intensity:p-p38:nondna_outer:t0	total_intensity:p-p38:nondna_outer:t1	total_intensity:p-p38:nondna_outer:t2	total_intensity:p-p38:nondna_outer:t3	total_intensity:p-p38:nondna_outer:t4	total_intensity:p-p38:nondna_outer:t5	total_intensity:p-p38:nondna_outer:t6	total_intensity:p-p38:nondna_outer:t7	total_intensity:p-p38:nondna_outer:t8	total_intensity:p-p38:nondna_outer:t9	total_intensity:p-p38:nondna_inner:t0	total_intensity:p-p38:nondna_inner:t1	total_intensity:p-p38:nondna_inner:t2	total_intensity:p-p38:nondna_inner:t3	total_intensity:p-p38:nondna_inner:t4	total_intensity:p-p38:nondna_inner:t5	total_intensity:p-p38:nondna_inner:t6	total_intensity:p-p38:nondna_inner:t7	total_intensity:p-p38:nondna_inner:t8	total_intensity:p-p38:nondna_inner:t9	total_intensity:p-p38:nondna_peridna:t0	total_intensity:p-p38:nondna_peridna:t1	total_intensity:p-p38:nondna_peridna:t2	total_intensity:p-p38:nondna_peridna:t3	total_intensity:p-p38:nondna_peridna:t4	total_intensity:p-p38:nondna_peridna:t5	total_intensity:p-p38:nondna_peridna:t6	total_intensity:p-p38:nondna_peridna:t7	total_intensity:p-p38:nondna_peridna:t8
HOP62	1	1.06312440754099	1.8153790163168	2.11421754343465	2.01585078756128	1.91848971934069	1.7398356774029	1.66336264035112	1.37818551973017	1.12931150329282	1	1.05031882729189	1.93453032395777	2.22386935130448	2.1119106500415	1.98241703873692	1.76653173866167	1.66979862830663	1.35560513557307	1.0880141117697	1	1.04911607825405	1.82121815622906	2.0505926413037	1.94709679491221	1.80207812607201	1.60156944179511	1.5415210142313	1.30509652698571	1.05741615562582	1	1.05062141367344	2.03321726476907	2.36102759602723	2.23935741656019	2.10359345719685	1.86870093385491	1.74787307198246	1.36327967538316	1.07458254854535	1	1.05094933838111	1.90890943534735	2.20135222119038	2.09414304206529	1.98511627275109	1.77951057554712	1.68155594996611	1.38817964151583
H522	1	1.07284213152007	1.72208205204722	1.90048557745932	2.09943159503268	1.95419371609087	1.97009758487766	2.03162480159979	1.80649090416457	1.44498491728954	1	1.07341207654435	1.81631814142967	1.96758322862791	2.19233653787274	2.00031167309783	2.05874434791802	2.18733652251152	1.90256947926694	1.47809470802199	1	1.10137861022887	1.71067081433424	1.83047983784144	1.98087048868927	1.86674217760635	1.89346154379529	1.93484915594606	1.76591714195476	1.4144917504861	1	1.07198799485633	2.01146197852525	2.15230347835279	2.4931702916645	2.1860038542336	2.25045048721385	2.4517300497643	2.09243615733439	1.55642832055176	1	1.04782500484492	1.76897694930551	1.958147009017	2.16569839352838	1.98676814292738	2.0708776962098	2.22746672379408	1.88879786174945
A549	1	0.980146492810821	1.10498490576849	1.15726604640528	1.13411227430017	1.11671757219518	1.07284072626623	1.05852248841347	0.847923531273337	0.856413823061343	1	0.941545405717723	1.10042957143047	1.18201986759656	1.17517465812831	1.13203320990041	1.08723115423268	1.07522406019741	0.862207253078838	0.867169008738659	1	0.994887654612007	1.09043155765274	1.15472830331751	1.07771004554872	1.10372025344236	1.05443652936707	1.01369095567532	0.823780627976456	0.815665731239305	1	0.882634564374699	1.1422755431738	1.2411248189181	1.33314694265203	1.17009532459772	1.12707823272777	1.13827044084594	0.891125065246586	0.921968437449481	1	0.926880820682786	1.0841805787847	1.1716598403752	1.17092776420224	1.13562719802979	1.09400887050453	1.09516877198329	0.881109559702096
EKVX	1	1.3488532393649	2.22141653606309	2.54426874438742	2.35784637882333	2.39612062803443	2.17038487019976	2.06022792366004	1.49550426062254	1.16627995629686	1	1.46627434815249	2.54709973276931	2.87395541750932	2.65966278895083	2.66854764277746	2.35097824532307	2.22372463211037	1.58389999466965	1.19882144008168	1	1.41534264999384	2.50461228120962	2.76236023261382	2.50467134245676	2.43582148447164	2.24805813815145	2.02272433659988	1.50197758544174	1.17101964655237	1	1.5502720953746	2.6940747770789	3.0747347099994	2.89125123313333	2.89623322821099	2.45258227602327	2.42978444701172	1.66777812603374	1.22154428184788	1	1.44099086694883	2.45316233295401	2.80270649120655	2.60548128224105	2.70091117944358	2.36442572454614	2.24276002388276	1.59175910706196
HOP92	1	1.31397375454868	2.22883477473822	2.28777211281077	2.81225913443685	2.46970671731856	2.65800214896253	2.56341972541927	2.20287789476756	1.88467542977341	1	1.47516990491345	2.82953504532088	2.87087911820549	3.6673673779525	3.09214550302404	3.3662338018092	3.20613341189844	2.65684543566184	2.15164642885442	1	1.33633758161877	2.35497486208452	2.3384868973641	2.85403484306011	2.55212396429032	2.70775745024522	2.57727991099989	2.21385405098727	1.84874323677085	1	1.64752734111241	3.30369535116372	3.24421906732653	4.4449671076691	3.55681243142952	3.94906478667554	3.67293305351097	3.05174074497599	2.39623082524129	1	1.35209147631631	2.5517793749707	2.75643825573253	3.2348995990808	2.86918505553771	3.07418021704096	3.03886494874147	2.45689184855183
H460	1	0.995568310760386	1.76632113056546	2.21182122718548	2.0991330470708	2.12572955721744	2.10504602901853	1.95139236995832	1.65150523010931	1.84094869735082	1	1.04634945810735	2.05877309430856	2.5434886084348	2.33628005192594	2.32196023268505	2.26988772340454	2.14763923649126	1.73413467008905	2.01168011782216	1	0.986485920293695	2.03320232744281	2.46258030540638	2.29839333252168	2.31505552412849	2.2149970829883	2.0090451268009	1.65359569096547	1.87308749895356	1	1.20470271968871	2.38465891162823	3.01122786829868	2.62694297443786	2.54005279788277	2.49216861937568	2.57031441712095	1.94506309694386	2.42299714682593	1	1.04896884200794	1.95817163724948	2.44709182451345	2.26292387477756	2.24355197653613	2.24192758109385	2.13162169164555	1.7384923109187
H226	1	1.04007546636435	1.20919049244822	1.4757206611594	1.52864701428124	1.51462514033698	1.26906585724271	1.37497786681311	1.39157303991047	1.01905967782897	1	0.969503133833362	1.32649699456566	1.569378179203	1.64610237011518	1.69743741551612	1.50367863719332	1.55089556577836	1.52996902204323	0.940226051802344	1	0.93510273746804	1.26532386722291	1.43286995087079	1.45176872467103	1.49684670246601	1.39077161169017	1.39219281213175	1.37873369913247	0.935685584723032	1	0.94359380904802	1.45465292237854	1.72202323362048	1.88379593323143	1.9365269746864	1.7022039511859	1.77239252488221	1.71925844770669	0.920292863665582	1	1.0141686008509	1.25162948116554	1.52039059154828	1.55830866871851	1.61235819704786	1.39915835660618	1.45494771785538	1.45782861079773
H23	1	1.1673337354648	1.09248057358713	1.16878714130585	1.20358072060568	1.06355934713665	0.923351451660822	0.963628807006971	0.89513710313806	0.89099788149962	1	1.09489699311126	1.15101080912158	1.21585213415261	1.16900389659813	1.08563310526616	0.850816359994805	0.972109973166463	0.840915086130165	0.835203178923487	1	1.049715611564	1.09758478899476	1.1912972622564	1.15834900512773	1.03463787026807	0.804448380631394	0.916702783421871	0.801944033751775	0.802988493599778	1	1.07826652160273	1.1935636958402	1.17736351872602	1.11063413730062	1.07802595792141	0.738827448987189	0.912862136309952	0.741818501617924	0.710221574387065	1	1.14225800638756	1.17738613435197	1.25561577271824	1.20610072336218	1.13377251092878	0.944622641991959	1.04869199523096	0.922124843009821
[truncated: 581 more columns]
